# Supplementary material for: The evolutionary history of Shigella flexneri serotype 6 in Asia
Source: Microb Genom. 2021 Dec 14;7(12):000736. doi: 10.1099/mgen.0.000736 (PMC8767353; doi:10.1099/mgen.0.000736)
Supplement: Supplementary material 1 [file mgen-7-0736-s001.xlsx]

## Sheet: isolates_metadata
Public name	Accession_number	Bioproject	Country	Region	Date	Month	Year	phylogroup	dfrA1	sul1	sul2	tetA	tetB	aadA1	aac(3)-II	strA	strB	blaOXA-1	blaTEM-1B	catA1	mphA	ermB	qnrS	SRL-PAI	pSS046_spA	pNUC	pRC960-1	pLF82	pCTXM3_020032	p3521	pBS512_33	RCS87_p
Bhutan_Shi_102	ERR586844	PRJEB5281	Bhutan	Geylegphug	19/10/2013	10	2013	PG-1	AMR_present	no	AMR_present	no	AMR_present	AMR_present	no	no	no	no	no	no	no	no	no	SRL-PAI	no	no	no	no	no	no	no	plasmid_present
VNLSH_179	ERR586865	PRJEB5281	Vietnam	North Vietnam	26/02/1999	2	1999	PG-1	AMR_present	no	AMR_present	no	AMR_present	AMR_present	no	no	no	AMR_present	no	AMR_present	no	no	no	SRL-PAI	no	no	no	no	no	no	no	plasmid_present
VNLSH_189	ERR590911	PRJEB5281	Vietnam	North Vietnam	20/08/1998	8	1998	PG-1	AMR_present	no	AMR_present	no	AMR_present	AMR_present	no	no	no	AMR_present	no	AMR_present	no	no	no	SRL-PAI	no	no	no	no	no	no	no	plasmid_present
VNLSH_177	ERR590936	PRJEB5281	Vietnam	North Vietnam	25/02/1999	2	1999	PG-1	AMR_present	no	AMR_present	no	AMR_present	AMR_present	no	no	no	AMR_present	no	AMR_present	no	no	no	SRL-PAI	no	no	no	no	no	no	no	plasmid_present
VNLSH_152	ERR590937	PRJEB5281	Vietnam	North Vietnam	26/02/1999	2	1999	PG-1	AMR_present	no	AMR_present	no	AMR_present	AMR_present	no	no	no	AMR_present	no	AMR_present	no	no	no	SRL-PAI	no	no	no	no	no	no	no	plasmid_present
VNLSH_199	ERR590912	PRJEB5281	Vietnam	North Vietnam	21/08/1998	8	1998	PG-1	AMR_present	no	AMR_present	no	AMR_present	AMR_present	no	no	no	AMR_present	no	AMR_present	no	no	no	SRL-PAI	no	no	no	no	no	no	no	plasmid_present
VNLSH_099	ERR590949	PRJEB5281	Vietnam	North Vietnam	12/03/1999	3	1999	PG-1	AMR_present	no	AMR_present	no	no	AMR_present	no	no	no	AMR_present	no	AMR_present	no	no	no	SRL-PAI	no	no	no	no	no	no	no	plasmid_present
VNFSH_184	ERR591036	PRJEB5281	Vietnam	Central Vietnam	01/12/2002	12	2002	PG-1	AMR_present	no	AMR_present	no	AMR_present	AMR_present	no	no	no	AMR_present	no	AMR_present	no	no	no	SRL-PAI	no	no	no	no	no	no	no	plasmid_present
VNFSH_268	ERR591072	PRJEB5281	Vietnam	North Vietnam	08/06/2004	6	2004	PG-1	AMR_present	no	AMR_present	no	AMR_present	AMR_present	no	no	no	AMR_present	no	AMR_present	no	no	no	SRL-PAI	no	no	no	no	no	no	no	plasmid_present
VNFSH_270	ERR591074	PRJEB5281	Vietnam	North Vietnam	08/06/2004	6	2004	PG-1	AMR_present	no	no	no	AMR_present	AMR_present	no	no	no	AMR_present	no	AMR_present	no	no	no	SRL-PAI	no	no	no	no	no	no	no	no
Cambodia_Shi_17	ERR591119	PRJEB5281	Cambodia	Phnom Penh	22/04/2005	4	2005	PG-1	AMR_present	no	AMR_present	no	AMR_present	AMR_present	no	no	no	AMR_present	no	AMR_present	no	no	no	SRL-PAI	no	no	no	no	no	no	no	plasmid_present
Cambodia_Shi_19	ERR591121	PRJEB5281	Cambodia	Phnom Penh	01/1/2005	1	2005	PG-1	AMR_present	no	AMR_present	no	AMR_present	AMR_present	no	no	no	AMR_present	no	AMR_present	no	no	no	SRL-PAI	no	no	no	no	no	no	no	plasmid_present
Cambodia_Shi_21	ERR591123	PRJEB5281	Cambodia	Phnom Penh	27/06/2005	6	2005	PG-1	AMR_present	no	AMR_present	no	AMR_present	AMR_present	no	no	AMR_present	no	no	no	no	no	no	SRL-PAI	no	no	no	no	no	no	no	plasmid_present
Bhutan_Shi_026	ERR591155	PRJEB5281	Bhutan	Thimphu	05/07/2011	7	2011	PG-1	AMR_present	no	AMR_present	no	no	AMR_present	no	no	no	no	no	no	no	no	no	no	no	no	no	no	no	no	no	plasmid_present
Bhutan_Shi_079	ERR591201	PRJEB5281	Bhutan	Thimphu	27/07/2013	7	2013	PG-1	AMR_present	no	AMR_present	no	AMR_present	AMR_present	no	no	no	no	no	no	no	no	no	SRL-PAI	no	no	no	no	no	no	plasmid_present	plasmid_present
Bhutan_Shi_083	ERR591205	PRJEB5281	Bhutan	Thimphu	31/07/2013	7	2013	PG-1	AMR_present	no	AMR_present	no	AMR_present	AMR_present	no	no	no	no	no	no	no	no	no	SRL-PAI	no	no	no	no	no	no	plasmid_present	plasmid_present
Bhutan_Shi_084	ERR591206	PRJEB5281	Bhutan	Thimphu	03/08/2013	8	2013	PG-1	no	no	AMR_present	no	AMR_present	no	no	no	no	no	no	no	no	no	no	SRL-PAI	no	no	no	no	no	no	no	plasmid_present
Bhutan_Shi_087	ERR591208	PRJEB5281	Bhutan	Thimphu	08/08/2013	8	2013	PG-1	AMR_present	no	AMR_present	no	AMR_present	AMR_present	no	no	no	no	no	no	no	no	no	SRL-PAI	no	no	no	no	no	no	no	plasmid_present
Bhutan_Shi_097	ERR591217	PRJEB5281	Bhutan	Thimphu	22/10/2013	10	2013	PG-1	AMR_present	no	AMR_present	no	AMR_present	AMR_present	no	no	no	no	no	no	no	no	no	SRL-PAI	no	no	no	no	no	no	no	plasmid_present
VNFSH_078	ERR591237	PRJEB5281	Vietnam	North Vietnam	13/08/1996	8	1996	PG-1	AMR_present	no	AMR_present	no	AMR_present	AMR_present	no	no	no	AMR_present	no	AMR_present	no	no	no	SRL-PAI	no	no	no	no	no	no	no	plasmid_present
VNFSH_080	ERR591240	PRJEB5281	Vietnam	North Vietnam	26/08/1996	8	1996	PG-1	AMR_present	no	AMR_present	no	AMR_present	AMR_present	no	no	no	AMR_present	no	AMR_present	no	no	no	SRL-PAI	no	no	no	no	no	no	no	plasmid_present
VNFSH_082	ERR591241	PRJEB5281	Vietnam	North Vietnam	30/08/1996	8	1996	PG-1	AMR_present	no	AMR_present	no	AMR_present	AMR_present	no	no	no	AMR_present	no	AMR_present	no	no	no	SRL-PAI	no	no	no	no	no	no	no	plasmid_present
VNFSH_156	ERR591276	PRJEB5281	Vietnam	Central Vietnam	01/12/2002	12	2002	PG-1	AMR_present	no	no	no	AMR_present	AMR_present	no	no	no	AMR_present	no	AMR_present	no	no	no	SRL-PAI	no	no	no	no	no	no	no	no
VNFSH_174	ERR591278	PRJEB5281	Vietnam	Central Vietnam	01/12/2002	12	2002	PG-1	AMR_present	no	AMR_present	no	AMR_present	AMR_present	no	no	no	AMR_present	no	AMR_present	no	no	no	SRL-PAI	no	no	no	no	no	no	no	plasmid_present
VNFSH_373	ERR591299	PRJEB5281	Vietnam		01/08/2009	8	2009	PG-1	AMR_present	no	no	no	AMR_present	AMR_present	no	no	no	AMR_present	no	AMR_present	no	no	no	SRL-PAI	no	no	no	no	no	no	no	no
VNFSH_379	ERR591301	PRJEB5281	Vietnam		01/08/2009	8	2009	PG-1	AMR_present	no	no	no	AMR_present	AMR_present	no	no	no	AMR_present	no	AMR_present	no	no	no	SRL-PAI	no	no	no	no	no	no	no	no
VNFSH_341	ERR591249	PRJEB5281	Vietnam	North Vietnam	08/06/2004	6	2004	PG-1	AMR_present	no	AMR_present	no	AMR_present	AMR_present	no	no	no	AMR_present	no	AMR_present	no	no	no	SRL-PAI	no	no	no	no	no	no	no	plasmid_present
THLSH_1548	ERR591383	PRJEB5281	Thailand	North-East Thailand	01/05/1987	5	1987	PG-2	no	no	AMR_present	AMR_present	no	no	no	AMR_present	AMR_present	no	no	no	no	no	no	no	no	plasmid_present	no	no	no	no	no	no
THFSH_343	ERR591401	PRJEB5281	Thailand	West Thailand	01/07/1994	7	1994	PG-1	AMR_present	no	AMR_present	no	AMR_present	AMR_present	no	no	no	AMR_present	no	AMR_present	no	no	no	SRL-PAI	no	no	no	no	no	no	no	plasmid_present
THFSH_358	ERR591403	PRJEB5281	Thailand	West Thailand	01/07/1994	7	1994	PG-1	AMR_present	no	AMR_present	no	AMR_present	AMR_present	no	AMR_present	no	AMR_present	no	AMR_present	no	no	no	SRL-PAI	no	no	no	no	no	no	no	plasmid_present
THLSH_1460	ERR591633	PRJEB5281	Thailand	North-East Thailand	01/04/1987	4	1987	PG-2	no	no	AMR_present	AMR_present	no	no	no	AMR_present	AMR_present	no	no	no	no	no	no	no	no	plasmid_present	no	no	no	no	no	no
THLSH_1480	ERR591636	PRJEB5281	Thailand	North-East Thailand	01/04/1987	4	1987	PG-2	no	no	AMR_present	AMR_present	no	no	no	AMR_present	AMR_present	no	no	no	no	no	no	no	no	plasmid_present	no	no	no	no	no	no
THLSH_0102	ERR591688	PRJEB5281	Thailand	Central Thailand	01/04/1989	4	1989	PG-1	AMR_present	no	AMR_present	no	AMR_present	AMR_present	no	no	no	AMR_present	no	AMR_present	no	no	no	SRL-PAI	no	no	no	no	no	no	no	plasmid_present
THLSH_0130	ERR591689	PRJEB5281	Thailand	Central Thailand	01/04/1989	4	1989	PG-1	AMR_present	no	AMR_present	no	AMR_present	AMR_present	no	no	no	AMR_present	no	AMR_present	no	no	no	SRL-PAI	no	no	no	no	no	no	no	plasmid_present
THLSH_0013	ERR591690	PRJEB5281	Thailand	Central Thailand	01/04/1989	4	1989	PG-1	AMR_present	no	AMR_present	no	AMR_present	AMR_present	no	no	no	AMR_present	no	AMR_present	no	no	no	SRL-PAI	no	no	no	no	no	no	no	plasmid_present
THLSH_0044	ERR591691	PRJEB5281	Thailand	Central Thailand	01/04/1989	4	1989	PG-1	AMR_present	no	AMR_present	no	AMR_present	AMR_present	no	no	no	AMR_present	no	AMR_present	no	no	no	SRL-PAI	no	no	no	no	no	no	no	plasmid_present
THLSH_0051	ERR591705	PRJEB5281	Thailand	North-East Thailand	01/06/1989	6	1989	PG-2	A5	AMR_present	AMR_present	AMR_present	no	no	no	AMR_present	AMR_present	no	no	no	no	no	no	no	no	plasmid_present	no	no	no	plasmid_present	no	no
THLSH_0053	ERR591708	PRJEB5281	Thailand	North-East Thailand	01/07/1989	7	1989	PG-1	AMR_present	no	AMR_present	no	AMR_present	no	no	no	no	AMR_present	no	AMR_present	no	no	no	SRL-PAI	no	no	no	no	no	no	no	plasmid_present
THLSH_0059	ERR591709	PRJEB5281	Thailand	North-East Thailand	01/07/1989	7	1989	PG-2	A5	AMR_present	AMR_present	AMR_present	no	no	no	AMR_present	AMR_present	no	no	no	no	no	no	no	no	plasmid_present	no	no	no	plasmid_present	no	no
THLSH_0117	ERR591710	PRJEB5281	Thailand	North-East Thailand	01/07/1989	7	1989	PG-1	AMR_present	no	AMR_present	no	AMR_present	AMR_present	no	no	no	AMR_present	no	AMR_present	no	no	no	SRL-PAI	no	no	no	no	no	no	no	plasmid_present
THLSH_0547	ERR591713	PRJEB5281	Thailand	North-East Thailand	01/08/1989	8	1989	PG-2	A5	AMR_present	AMR_present	AMR_present	no	no	no	AMR_present	AMR_present	no	no	no	no	no	no	no	no	plasmid_present	no	no	no	plasmid_present	no	no
THLSH_0549	ERR591714	PRJEB5281	Thailand	Central Thailand	01/08/1989	8	1989	PG-1	AMR_present	no	AMR_present	no	AMR_present	AMR_present	no	no	no	AMR_present	no	AMR_present	no	no	no	SRL-PAI	no	no	no	no	no	no	no	plasmid_present
THLSH_1084	ERR591733	PRJEB5281	Thailand	Central Thailand	01/01/1990	1	1990	PG-1	AMR_present	no	AMR_present	no	AMR_present	AMR_present	no	no	no	AMR_present	no	AMR_present	no	no	no	SRL-PAI	no	no	no	no	no	no	no	plasmid_present
THLSH_1204	ERR591743	PRJEB5281	Thailand	Central Thailand	01/02/1990	2	1990	PG-1	AMR_present	no	AMR_present	no	AMR_present	AMR_present	no	no	no	AMR_present	no	AMR_present	no	no	no	SRL-PAI	no	no	no	no	no	no	no	plasmid_present
THLSH_0473	ERR591753	PRJEB5281	Thailand	Central Thailand	01/04/1990	4	1990	PG-1	AMR_present	no	AMR_present	no	AMR_present	AMR_present	no	no	no	AMR_present	no	AMR_present	no	no	no	SRL-PAI	no	no	no	no	no	no	no	plasmid_present
THLSH_0104	ERR591759	PRJEB5281	Thailand	Central Thailand	01/06/1990	6	1990	PG-1	AMR_present	no	AMR_present	no	AMR_present	AMR_present	no	no	no	AMR_present	no	AMR_present	no	no	no	SRL-PAI	no	no	no	no	no	no	no	plasmid_present
THLSH_0615	ERR591768	PRJEB5281	Thailand	Central Thailand	01/07/1990	7	1990	PG-1	AMR_present	no	AMR_present	no	AMR_present	AMR_present	no	no	no	AMR_present	no	AMR_present	no	no	no	SRL-PAI	no	no	no	no	no	no	no	plasmid_present
THLSH_0273	ERR591784	PRJEB5281	Thailand	Central Thailand	01/12/1990	12	1990	PG-1	AMR_present	no	AMR_present	no	AMR_present	AMR_present	no	no	no	AMR_present	no	AMR_present	no	no	no	SRL-PAI	no	no	no	no	no	no	no	plasmid_present
THLSH_1368	ERR591805	PRJEB5281	Thailand	West Thailand	01/04/1991	4	1991	PG-1	AMR_present	no	AMR_present	no	AMR_present	AMR_present	no	no	no	AMR_present	no	AMR_present	no	no	no	SRL-PAI	no	no	no	no	no	no	no	plasmid_present
THLSH_1593	ERR591821	PRJEB5281	Thailand	West Thailand	01/06/1991	6	1991	PG-1	AMR_present	no	AMR_present	AMR_present	AMR_present	AMR_present	no	AMR_present	AMR_present	AMR_present	no	AMR_present	no	no	no	SRL-PAI	plasmid_present	no	no	no	no	no	no	no
THLSH_1596	ERR591824	PRJEB5281	Thailand	West Thailand	01/06/1991	6	1991	PG-1	AMR_present	no	AMR_present	no	AMR_present	AMR_present	no	no	no	AMR_present	no	AMR_present	no	no	no	SRL-PAI	no	no	no	no	no	no	no	plasmid_present
THLSH_1577	ERR591817	PRJEB5281	Thailand	West Thailand	01/06/1991	6	1991	PG-1	AMR_present	no	AMR_present	no	AMR_present	AMR_present	no	no	no	AMR_present	no	AMR_present	no	no	no	SRL-PAI	no	no	no	no	no	no	no	plasmid_present
THFSH_037	ERR591926	PRJEB5281	Thailand	West Thailand	01/07/1993	7	1993	PG-1	AMR_present	no	AMR_present	no	AMR_present	AMR_present	no	no	no	AMR_present	no	AMR_present	no	no	no	SRL-PAI	no	no	no	no	no	no	no	plasmid_present
THFSH_093	ERR591950	PRJEB5281	Thailand	West Thailand	01/09/1993	9	1993	PG-1	AMR_present	no	AMR_present	no	AMR_present	AMR_present	no	no	no	AMR_present	no	AMR_present	no	no	no	SRL-PAI	no	no	no	no	no	no	no	plasmid_present
THFSH_105	ERR591954	PRJEB5281	Thailand	West Thailand	01/10/1993	10	1993	PG-1	AMR_present	no	AMR_present	no	AMR_present	AMR_present	no	no	no	AMR_present	no	AMR_present	no	no	no	SRL-PAI	no	no	no	no	no	no	no	plasmid_present
THFSH_107	ERR591955	PRJEB5281	Thailand	West Thailand	01/10/1993	10	1993	PG-1	AMR_present	no	AMR_present	no	AMR_present	AMR_present	no	no	no	AMR_present	no	AMR_present	no	no	no	SRL-PAI	no	no	no	no	no	no	no	plasmid_present
THFSH_145	ERR591966	PRJEB5281	Thailand	Central Thailand	01/01/1994	1	1994	PG-1	AMR_present	no	AMR_present	no	AMR_present	AMR_present	no	no	no	AMR_present	no	AMR_present	no	no	no	SRL-PAI	no	no	no	no	no	no	no	plasmid_present
THFSH_150	ERR591969	PRJEB5281	Thailand	West Thailand	01/01/1994	1	1994	PG-1	AMR_present	no	AMR_present	no	AMR_present	AMR_present	no	no	no	AMR_present	no	AMR_present	no	no	no	SRL-PAI	no	no	no	no	no	no	no	plasmid_present
THFSH_157	ERR591970	PRJEB5281	Thailand	West Thailand	01/02/1994	2	1994	PG-1	AMR_present	no	AMR_present	no	AMR_present	AMR_present	no	no	no	AMR_present	no	AMR_present	no	no	no	SRL-PAI	no	no	no	no	no	no	no	plasmid_present
THFSH_185	ERR591976	PRJEB5281	Thailand	West Thailand	01/04/1994	4	1994	PG-1	AMR_present	no	AMR_present	no	AMR_present	AMR_present	no	no	no	AMR_present	no	AMR_present	no	no	no	SRL-PAI	no	no	no	no	no	no	no	plasmid_present
THFSH_171	ERR591977	PRJEB5281	Thailand	West Thailand	01/04/1994	4	1994	PG-1	AMR_present	no	AMR_present	no	AMR_present	AMR_present	no	no	no	AMR_present	no	AMR_present	no	no	no	SRL-PAI	no	no	no	no	no	no	no	plasmid_present
THFSH_174	ERR591978	PRJEB5281	Thailand	West Thailand	01/04/1994	4	1994	PG-1	AMR_present	no	AMR_present	no	AMR_present	AMR_present	no	no	no	AMR_present	no	AMR_present	no	no	no	SRL-PAI	no	no	no	no	no	no	no	plasmid_present
THFSH_176	ERR591980	PRJEB5281	Thailand	West Thailand	01/04/1994	4	1994	PG-1	AMR_present	no	AMR_present	no	AMR_present	AMR_present	no	no	no	AMR_present	no	AMR_present	no	no	no	SRL-PAI	no	no	no	no	no	no	no	plasmid_present
THFSH_198	ERR591985	PRJEB5281	Thailand	West Thailand	01/05/1994	5	1994	PG-1	AMR_present	no	AMR_present	no	AMR_present	AMR_present	no	no	no	AMR_present	no	AMR_present	no	no	no	SRL-PAI	no	no	no	no	no	no	no	plasmid_present
THFSH_205	ERR591987	PRJEB5281	Thailand	West Thailand	01/05/1994	5	1994	PG-1	AMR_present	no	AMR_present	no	AMR_present	AMR_present	no	no	no	AMR_present	no	AMR_present	no	no	no	SRL-PAI	no	no	no	no	no	no	no	plasmid_present
THFSH_299	ERR592008	PRJEB5281	Thailand	West Thailand	01/07/1994	7	1994	PG-1	AMR_present	no	AMR_present	no	AMR_present	AMR_present	no	no	no	AMR_present	no	AMR_present	no	no	no	SRL-PAI	no	no	no	no	no	no	no	plasmid_present
THFSH_308	ERR592011	PRJEB5281	Thailand	West Thailand	01/07/1994	7	1994	PG-1	AMR_present	no	AMR_present	no	AMR_present	AMR_present	no	no	no	AMR_present	no	AMR_present	no	no	no	SRL-PAI	no	no	no	no	no	no	no	plasmid_present
THFSH_348	ERR592017	PRJEB5281	Thailand	West Thailand	01/07/1994	7	1994	PG-1	AMR_present	no	AMR_present	no	AMR_present	AMR_present	no	no	no	AMR_present	no	AMR_present	no	no	no	SRL-PAI	no	no	no	no	no	no	no	plasmid_present
THFSH_384	ERR592026	PRJEB5281	Thailand	West Thailand	01/08/1994	8	1994	PG-1	AMR_present	no	AMR_present	no	AMR_present	AMR_present	no	no	no	AMR_present	no	AMR_present	no	no	no	SRL-PAI	no	no	no	no	no	no	no	plasmid_present
THFSH_413	ERR592034	PRJEB5281	Thailand	West Thailand	01/09/1994	9	1994	PG-1	AMR_present	no	AMR_present	no	AMR_present	AMR_present	no	no	no	AMR_present	no	AMR_present	no	no	no	SRL-PAI	no	no	no	no	no	no	no	plasmid_present
THFSH_427	ERR592037	PRJEB5281	Thailand	West Thailand	01/10/1994	10	1994	PG-1	AMR_present	no	AMR_present	no	AMR_present	AMR_present	no	no	no	AMR_present	no	AMR_present	no	no	no	SRL-PAI	no	no	no	no	no	no	no	plasmid_present
THFSH_265	ERR592000	PRJEB5281	Thailand	West Thailand	01/06/1994	6	1994	PG-1	AMR_present	no	AMR_present	no	AMR_present	AMR_present	no	no	no	AMR_present	no	AMR_present	no	no	no	SRL-PAI	no	no	no	no	no	no	no	plasmid_present
THFSH_271	ERR592001	PRJEB5281	Thailand	West Thailand	01/06/1994	6	1994	PG-1	AMR_present	no	AMR_present	no	AMR_present	AMR_present	no	no	no	AMR_present	no	AMR_present	no	no	no	SRL-PAI	no	no	no	no	no	no	no	plasmid_present
THFSH_663	ERR592112	PRJEB5281	Thailand	West Thailand	01/06/1996	6	1996	PG-1	AMR_present	no	AMR_present	no	AMR_present	AMR_present	no	no	no	AMR_present	no	AMR_present	no	no	no	SRL-PAI	no	no	no	no	no	no	no	plasmid_present
THFSH_665	ERR592114	PRJEB5281	Thailand	West Thailand	01/06/1996	6	1996	PG-1	AMR_present	no	AMR_present	no	AMR_present	AMR_present	no	no	no	AMR_present	no	AMR_present	no	no	no	SRL-PAI	no	no	no	no	no	no	no	plasmid_present
THLSH_1299	ERR592166	PRJEB5281	Thailand	Central Thailand	01/07/1999	7	1999	PG-2	no	no	AMR_present	AMR_present	no	no	no	AMR_present	AMR_present	no	no	no	no	no	no	no	plasmid_present	no	no	no	no	no	no	no
THLSH_1271	ERR592178	PRJEB5281	Thailand	Central Thailand	01/03/2000	3	2000	PG-2	no	no	AMR_present	AMR_present	no	no	no	AMR_present	AMR_present	no	no	no	no	no	no	no	plasmid_present	no	no	no	no	no	no	no
THFSH_782	ERR592193	PRJEB5281	Thailand	West Thailand	01/10/2001	10	2001	PG-2	no	no	no	no	no	no	no	no	no	no	no	no	no	no	no	no	no	no	no	no	no	no	no	no
THFSH_833	ERR592233	PRJEB5281	Thailand	Central Thailand	01/06/2005	6	2005	PG-2	AMR_present	no	AMR_present	AMR_present	no	AMR_present	no	AMR_present	AMR_present	no	no	no	no	no	no	no	no	plasmid_present	no	no	no	no	no	no
THLSH_1280	ERR592186	PRJEB5281	Thailand	North-East Thailand	01/07/2000	7	2000	PG-2	AMR_present	no	AMR_present	AMR_present	no	AMR_present	no	AMR_present	AMR_present	no	no	no	no	no	no	no	no	plasmid_present	no	no	no	no	no	no
Q0216194	ERR592292	PRJEB5281	Cambodia		01/6/2006	6	2006	PG-1	AMR_present	no	AMR_present	no	AMR_present	AMR_present	no	no	no	AMR_present	no	AMR_present	no	no	no	SRL-PAI	no	no	no	no	no	no	plasmid_present	plasmid_present
P1013136	ERR592296	PRJEB5281	Cambodia		01/6/2005	6	2005	PG-1	AMR_present	no	AMR_present	no	AMR_present	AMR_present	no	no	no	AMR_present	no	AMR_present	no	no	no	SRL-PAI	no	no	no	no	no	no	no	plasmid_present
CAM_463	ERR592439	PRJEB5281	Cambodia		01/3/2007	3	2007	PG-1	AMR_present	no	AMR_present	no	AMR_present	AMR_present	no	no	no	AMR_present	no	AMR_present	no	no	no	SRL-PAI	no	no	no	no	no	no	no	plasmid_present
HUE63	ERR047233	PRJEB2508	Vietnam	Central Vietnam	01/3/2010	3	2010	PG-1	AMR_present	no	AMR_present	no	AMR_present	AMR_present	no	no	no	AMR_present	no	AMR_present	no	no	no	SRL-PAI	no	no	no	no	no	no	no	plasmid_present
KIEM	ERR047287	PRJEB2508	Vietnam		01/1/2008	1	2008	PG-1	AMR_present	no	AMR_present	no	AMR_present	AMR_present	no	no	no	AMR_present	no	AMR_present	no	no	no	SRL-PAI	no	no	no	no	no	no	no	plasmid_present
MS0055	ERR047308	PRJEB2508	Vietnam	South Vietnam	01/10/1995	10	1995	PG-1	A1_A17	AMR_present	AMR_present	no	no	A1_A5	AMR_present	no	no	no	AMR_present	no	AMR_present	AMR_present	no	no	no	no	no	plasmid_present	plasmid_present	no	no	plasmid_present
MS0010	ERR047291	PRJEB2508	Vietnam	South Vietnam	01/3/1995	3	1995	PG-1	AMR_present	no	AMR_present	no	AMR_present	AMR_present	no	no	no	AMR_present	no	AMR_present	no	no	no	SRL-PAI	no	no	no	no	no	no	no	plasmid_present
10398	ERR047310	PRJEB2508	Vietnam	South Vietnam	01/5/2010	5	2010	PG-2	A1_A14	no	AMR_present	AMR_present	no	AMR_present	no	AMR_present	AMR_present	no	AMR_present	no	no	no	AMR_present	no	no	no	plasmid_present	no	no	no	no	no
DE1174	ERR047377	PRJEB2508	Vietnam	South Vietnam	01/6/2002	6	2002	PG-1	AMR_present	no	AMR_present	no	AMR_present	AMR_present	no	no	no	AMR_present	no	AMR_present	no	no	no	SRL-PAI	no	no	no	no	no	no	no	plasmid_present
DE1244	ERR047380	PRJEB2508	Vietnam	South Vietnam	01/8/2002	8	2002	PG-1	AMR_present	no	AMR_present	no	AMR_present	AMR_present	no	no	no	AMR_present	no	AMR_present	no	no	no	SRL-PAI	no	no	no	no	no	no	no	plasmid_present
EG0319	ERR047398	PRJEB2508	Vietnam	South Vietnam	01/10/2006	10	2006	PG-1	AMR_present	no	AMR_present	no	AMR_present	AMR_present	no	no	no	AMR_present	no	AMR_present	no	no	no	SRL-PAI	no	no	no	no	no	no	no	plasmid_present
EG0380	ERR047400	PRJEB2508	Vietnam	South Vietnam	01/7/2007	7	2007	PG-2	AMR_present	no	AMR_present	AMR_present	no	AMR_present	no	AMR_present	AMR_present	no	no	no	no	no	no	no	no	plasmid_present	no	no	no	no	no	no
DE1252	ERR047381	PRJEB2508	Vietnam	South Vietnam	01/8/2002	8	2002	PG-1	AMR_present	no	AMR_present	no	AMR_present	AMR_present	no	no	no	AMR_present	no	AMR_present	no	no	no	SRL-PAI	no	no	no	no	no	no	no	plasmid_present
MS0101	ERR048242	PRJEB2508	Vietnam	South Vietnam	01/4/1996	4	1996	PG-1	AMR_present	no	AMR_present	no	AMR_present	AMR_present	no	no	no	AMR_present	no	AMR_present	no	no	no	SRL-PAI	no	no	no	no	no	no	no	plasmid_present
MS0131	ERR048249	PRJEB2508	Vietnam	South Vietnam	01/7/1996	7	1996	PG-1	AMR_present	no	no	no	AMR_present	AMR_present	no	no	no	AMR_present	no	AMR_present	no	no	no	SRL-PAI	no	no	no	no	no	no	no	no
10013	ERR049133	PRJEB2508	Vietnam	South Vietnam	01/6/2009	6	2009	PG-2	AMR_present	no	no	AMR_present	no	AMR_present	no	no	no	no	no	A2	no	no	no	no	no	no	plasmid_present	no	no	no	no	no
